# Supplementary material for: Type X strains of Toxoplasma gondii are virulent for southern sea otters (Enhydra lutris nereis) and present in felids from nearby watersheds
Source: Proc Biol Sci. 2019 Aug 21;286(1909):20191334. doi: 10.1098/rspb.2019.1334 (PMC6732395; doi:10.1098/rspb.2019.1334)
Supplement: Data S1 [file rspb20191334supp2.xlsx]

## Sheet: Batch 1 summary
Batch 1		SEQUENCE DATA																RFLP DATA
	Amplicon size	540	640	418	903	390	225	222	242	546	521	446	411	344
Project SO#	SO ID	Genotype Virtual RFLP : MLST													SO ID	SEQUENCE Concensus genotype		Project SO#	SO ID	Genotype Virtual RFLP : MLST													SO ID	RFLP Concensus genotype
		B1*	Apico	L358	PK1	SAG1	SAG3	3'SAG2	5'SAG2	AltSAG2	C22-8	C29-2	BTUB* 1snp	GRA6* 2snp						B1*	Apico	L358	PK1	SAG1	SAG3	3'SAG2	5'SAG2	AltSAG2	C22-8	C29-2	BTUB* 1snp	GRA6* 2snp
1	08-5392	X	I	I/X	II var	POOR	II/X	POOR	I/II/X	II/X	II/X	POOR	POOR	X	08-5392	X/IIvar		1	08-5392	X	I/X	I/X	II/X	POOR	II/X	POOR	I/II/X	II/X	II/X : II/X	POOR	II/X	II/X	08-5392	X
2	08-5418	X	I	I/X	II var	X	II/X	POOR	I/II/X	II/X	II/X	II/X	POOR	X	08-5418	X/IIvar		2	08-5418	X	I/X	I/X	II/X	X	II/X	POOR	I/II/X	II/X	II/X : II/X	II/X	II/X	II/X	08-5418	X
3	15-7430	X	I	I/X	X	X	II/X	II/X	I/II/X	II/X FAIR	II/X	POOR	POOR	X	15-7430	Xvar		3	15-7430	X	I/X	I/X	II/X	X	II/X	II/X	I/II/X	II/X	II/X : II/X	II/X : Iivar	II/X	II/X	15-7430	X
4	08-5417	Xvar	I	I/X	X	X	II/X	POOR	I/II/X	II/X FAIR	II/X FAIR	POOR	POOR	X	08-5417	Xvar		4	08-5417	X	I/X	I/X	II/X	X	II/X	POOR	I/II/X	II/X	II/X : II/Xvar	POOR	II/X	II/X	08-5417	X
5	3429-00	X	X	I/X	X	X	II/X	II/X	I/II/X	II/X	II/X	POOR	X	X	3429-00	X		5	3429-00	X	I/X	I/X	II/X	X	II/X	II/X	I/II/X	II/X	II/X	POOR	II/X	II/X	3429-00	X
6	3396-00	II/III	X	II	II	II/III	II/X	II/X	I/II/X	II/X	II/X	POOR	II	II	3396-00	II		6	3396-00	II/III	I/X	II	II/X	II/III	II/X	II/X	I/II/X	II/X	II/X	POOR	II/X	II/X	3396-00	II/X
7	3451-00	X	X	I/X	NA	X	II/X	II/X	I/II/X	II/X	II/X	POOR	X	X	3451-00	X		7	3451-00	X	I/X	I/X	NA	X	II/X	II/X	I/II/X	II/X	II/X	POOR	II/X	II/X	3451-00	X
8	3488-01	X	X	I/X	X	X	II/X	II/X	I/II/X	II/X	II/X	POOR	X	X	3488-01	X		8	3488-01	X	I/X	I/X	II/X	X	II/X	II/X	I/II/X	II/X	II/X	POOR	II/X	II/X	3488-01	X
9	3483-01	X	X	I/X	II var	X	II/X	II/X	I/II/X	II/X	II/X	POOR	X	X	3483-01	X/IIvar		9	3483-01	X	I/X	I/X	II/X	X	II/X	II/X	I/II/X	II/X	II/X	POOR	II/X	II/X	3483-01	X
10	3508-01	Xvar	X	I/X	X	X	II/X	II/X	I/II/X	II/X	II/X	POOR	X	X	3508-01	Xvar		10	3508-01	X	I/X	I/X	II/X	X	II/X	II/X	I/II/X	II/X	II/X	POOR	II/X	II/X	3508-01	X
11	3521-01	II/III	II	II	II	II/III	II/X	II/X	I/II/X	II/X	II/X	POOR	II	II	3521-01	II		11	3521-01	II/III	II	II	II/X	II/III	II/X	II/X	I/II/X	II/X	II/X	POOR	II/X	II/X	3521-01	II
12	3458-01	X	X	I/X	II var	X	II/X	II/X	I/II/X	II/X	II/X	POOR	X	X	3458-01	X/IIvar		12	3458-01	X	I/X	I/X	II/X	X	II/X	II/X	I/II/X	II/X	II/X	POOR	II/X	II/X	3458-01	X
13	3503-01	X	POOR	I/X	X	X	II/X	II/X	I/II/X	II/X	II/X	POOR	X	X	3503-01	X		13	3503-01	X	POOR	I/X	II/X	X	II/X	II/X	I/II/X	II/X	II/X	POOR	II/X	II/X	3503-01	X
14	3576-01	II/III	POOR	II	II	II/III	II/X	II/X	I/II/X	II/X FAIR	II/X	POOR	II	II	3576-01	II		14	3576-01	II/III	POOR	II	II/X	II/III	II/X	II/X	I/II/X	II/X POOR	II/X	POOR	II/X	II/X	3576-01	II
15	3587-01	X	POOR	II	II	II/III	II/X	II/X	I/II/X	II/X	II/X	POOR	II	II	3587-01	II/X		15	3587-01	X	POOR	II	II/X	II/III	II/X	II/X	I/II/X	II/X	II/X	POOR	II/X	II/X	3587-01	II/X
17	3523-01	X	NA	NA	NA	NA	NA	NA	NA	NA	NA	POOR	NA	NA	3523-01	X		17	3523-01	X	NA	NA	NA	NA	NA	NA	NA	NA	NA	POOR	NA	NA	3523-01	X
18	3636-01	II/III	POOR	II	II	II/III	II/X	II/X	I/II/X	II/X	II/X	POOR	II	II	3636-01	II		18	3636-01	II/III	POOR	II	II/X	II/III	II/X	II/X	I/II/X	II/X	II/X	POOR	II/X	II/X	3636-01	II
19	3659-02	Xvar	POOR	I/X	X	X	II/X	II/X	I/II/X	NA	II/X	POOR	X	X	3659-02	Xvar		19	3659-02	X	POOR	I/X	II/X	X	II/X	II/X	I/II/X	NA	II/X	POOR	II/X	II/X	3659-02	X
20	3675-02	poor	POOR	II	II	NA	II/X	II/X	I/II/X	II/X	II/X	POOR	II	II	3675-02	II		20	3675-02	X	POOR	II	II/X	NA	II/X	II/X	I/II/X	II/X	II/X	POOR	II/X	II/X	3675-02	II
21	3178-02	X	X	I/X	II var	X	II/X	II/X	I/II/X	II/X	II/X	II/X poor	X	X	3178-02	X/IIvar		21	3178-02	X	I/X	I/X	II/X	X	II/X	II/X	I/II/X	II/X	II/X	II/X poor	II/X	II/X	3178-02	X
22	3639-02	Xvar	NA	NA	NA	NA	NA	NA	NA	NA	NA	POOR	NA	NA	3639-02	Xvar		22	3639-02	X	NA	NA	NA	NA	NA	NA	NA	NA	NA	POOR	NA	NA	3639-02	X
23	2787-02	II/III	II	II	II	II/III	II/X	II/X	I/II/X	II/X	II/X	POOR	II	II	2787-02	II		23	2787-02	II/III	II	II	II/X	II/III	II/X	II/X	I/II/X	II/X	II/X	POOR	II/X	II/X	2787-02	II
24	3728-02	X	X	I/X	II var	X	II/X	II/X	I/II/X	II/X	II/X	II/X poor	X	X	3728-02	X		24	3728-02	X	I/X	I/X	II/X	X	II/X	II/X	I/II/X	II/X	II/X	II/X poor	II/X	II/X	3728-02	X
25	3739-02	X	NA	NA	NA	NA	NA	NA	NA	NA	NA	POOR	NA	NA	3739-02	X		25	3739-02	X	NA	NA	NA	NA	NA	NA	NA	NA	NA	POOR	NA	NA	3739-02	X
26	3744-02	Xvar	X	I/X	X	X	II/X	II/X	I/II/X	II/X	II/X	POOR	X	X	3744-02	Xvar		26	3744-02	X	I/X	I/X	II/X	X	II/X	II/X	I/II/X	II/X	II/X	POOR	II/X	II/X	3744-02	X
27	3786-02	X	X	I/X	II var	X	II/X	II/X	I/II/X	II/X	II/X	POOR	X	X	3786-02	X/IIvar		27	3786-02	X	I/X	I/X	II/X	X	II/X	II/X	I/II/X	II/X	II/X	POOR	II/X	II/X	3786-02	X
28	3821-02	X	X	I/X	X	X	II/X	II/X	I/II/X	II/X	II/X	POOR	X	X	3821-02	X		28	3821-02	X	I/X	I/X	II/X	X	II/X	II/X	I/II/X	II/X	II/X	POOR	II/X	II/X	3821-02	X
29	3814-02	Xvar	X	I/X	X	X	II/X	II/X	I/II/X	II/X	II/X	POOR	X	X	3814-02	Xvar		29	3814-02	X	I/X	I/X	II/X	X	II/X	II/X	I/II/X	II/X	II/X	POOR	II/X	II/X	3814-02	X
30	3819-02	X	X	I/X	X	X	II/X	II/X	I/II/X	II/X	NA	POOR	X	X	3819-02	X		30	3819-02	X	I/X	I/X	II/X	X	II/X	II/X	I/II/X	II/X	NA	POOR	II/X	II/X	3819-02	X
